# Supplementary material for: Occupational Diseases in Art Conservators and Restorers: A Systematic Review
Source: Healthcare (Basel). 2025 Apr 4;13(7):819. doi: 10.3390/healthcare13070819 (PMC11989223; doi:10.3390/healthcare13070819)
Supplement: Supplementary file 1 [file healthcare-13-00819-s001.zip]

Archive with 1 entries (1 files):
- PRISMA - Data Organisation.xlsx
