# Supplementary material for: Occupational Diseases in Art Conservators and Restorers: A Systematic Review
Source: Healthcare (Basel). 2025 Apr 4;13(7):819. doi: 10.3390/healthcare13070819 (PMC11989223; doi:10.3390/healthcare13070819)
Supplement: Supplementary file 1 [file healthcare-13-00819-s001.zip › PRISMA - Data Organisation.xlsx]

## Sheet: 1-Keywords
	A	B	C	D
	Grupo 1	grupo 2	Grupo 3	Grupo 4
1	art	conservator	disease
2	cultural	restorer	ilness
3			infection
4			sickness
5
		Scopus	Web of Science	Pub Med
	Keywords 1	( TITLE-ABS-KEY ( art OR cultural ) AND ALL ( conservator OR restorer ) AND ALL ( disease OR ilness OR infection OR sickness ) )	https://www.webofscience.com/wos/woscc/summary/365bfa32-5448-4fc7-a134-59adf3b8ed56-eaed00cb/relevance/1	(art[Title/Abstract] OR cultur*[Title/Abstract]) AND (conservator or restorer) and (disease or ilness or infection or sickness)

## Sheet: 2-Research Summary
Summary of the Selected Articles	Summary of the Collected Articles	Summary of the Rejected Articles	Records excluded by reasons						Data base / Journal	Keywords 1								Keywords 2								Keywords 3								Keywords 4								Keywords 5
										Number of Selected Articles	Number of Collected Articles	Number of included articles after criteria insertion						Number of Selected Articles	Number of Collected Articles	Number of included articles after criteria insertion						Number of Selected Articles	Number of Collected Articles	Number of included articles after criteria insertion						Number of Selected Articles	Number of Collected Articles	Number of included articles after criteria insertion						Number of Selected Articles	Number of Collected Articles	Number of included articles after criteria insertion
			Date	Document type	Source type	Language	Other	Off topic				Date	Document type	Source type	Language	Other	On topic			Date	Document type	Source type	Language	Other	On topic			Date	Document type	Source type	Language	Other	On topic			Date	Document type	Source type	Language	Other	On topic			Date	Document type	Source type	Language	Other	On topic
9	235	226	0	108	0	7	0	111		9	235	235	127	127	120	120	9	0	0	0	0	0	0	0	0	0	0	0	0	0	0	0	0	0	0	0	0	0	0	0	0	0	0	0	0	0	0	0	0
8	217	209	0	107	0	6	0	96	Scopus	8	217	217	110	110	104	104	8	0								0								0								0
0	7	7	0	1	0	1	0	5	Web of Science	0	7	7	6	6	5	5	0	0								0								0								0
1	11	10	0	0	0	0	0	10	Pub Med	1	11	11	11	11	11	11	1	0								0								0								0
0	0	0	0	0	0	0	0	0	Data base / Journal	0								0								0								0								0
0	0	0	0	0	0	0	0	0	Data base / Journal	0								0								0								0								0
0	0	0	0	0	0	0	0	0	Data base / Journal	0								0								0								0								0
0	0	0	0	0	0	0	0	0	Data base / Journal	0								0								0								0								0
0	0	0	0	0	0	0	0	0	Data base / Journal	0								0								0								0								0
0	0	0	0	0	0	0	0	0	Data base / Journal	0								0								0								0								0
0	0	0	0	0	0	0	0	0	Data base / Journal	0								0								0								0								0
0	0	0	0	0	0	0	0	0	Data base / Journal	0								0								0								0								0
0	0	0	0	0	0	0	0	0	Data base / Journal	0								0								0								0								0
0	0	0	0	0	0	0	0	0	Data base / Journal	0								0								0								0								0
0	0	0	0	0	0	0	0	0	Data base / Journal	0								0								0								0								0
0	0	0	0	0	0	0	0	0	Data base / Journal	0								0								0								0								0
0	0	0	0	0	0	0	0	0	Data base / Journal	0								0								0								0								0
0	0	0	0	0	0	0	0	0	Data base / Journal	0								0								0								0								0
0	0	0	0	0	0	0	0	0	Data base / Journal	0								0								0								0								0
0	0	0	0	0	0	0	0	0	Data base / Journal	0								0								0								0								0
0	0	0	0	0	0	0	0	0	Data base / Journal	0								0								0								0								0
0	0	0	0	0	0	0	0	0	Data base / Journal	0								0								0								0								0
0	0	0	0	0	0	0	0	0	Data base / Journal	0								0								0								0								0
0	0	0	0	0	0	0	0	0	Data base / Journal	0								0								0								0								0
0	0	0	0	0	0	0	0	0	Data base / Journal	0								0								0								0								0
0	0	0	0	0	0	0	0	0	Data base / Journal	0								0								0								0								0
0	0	0	0	0	0	0	0	0	Data base / Journal	0								0								0								0								0
0	0	0	0	0	0	0	0	0	Data base / Journal	0								0								0								0								0
0	0	0	0	0	0	0	0	0	Data base / Journal	0								0								0								0								0
0	0	0	0	0	0	0	0	0	Data base / Journal	0								0								0								0								0
0	0	0	0	0	0	0	0	0	Data base / Journal	0								0								0								0								0
0	0	0	0	0	0	0	0	0	Data base / Journal	0								0								0								0								0
0	0	0	0	0	0	0	0	0	Data base / Journal	0								0								0								0								0
0	0	0	0	0	0	0	0	0	Data base / Journal	0								0								0								0								0
0	0	0	0	0	0	0	0	0	Data base / Journal	0								0								0								0								0
0	0	0	0	0	0	0	0	0	Data base / Journal	0								0								0								0								0
0	0	0	0	0	0	0	0	0	Data base / Journal	0								0								0								0								0
0	0	0	0	0	0	0	0	0	Data base / Journal	0								0								0								0								0
0	0	0	0	0	0	0	0	0	Data base / Journal	0								0								0								0								0
0	0	0	0	0	0	0	0	0	Data base / Journal	0								0								0								0								0
0	0	0	0	0	0	0	0	0	Data base / Journal	0								0								0								0								0
0	0	0	0	0	0	0	0	0	Data base / Journal	0								0								0								0								0
0	0	0	0	0	0	0	0	0	Data base / Journal	0								0								0								0								0
0	0	0	0	0	0	0	0	0	Data base / Journal	0								0								0								0								0
0	0	0	0	0	0	0	0	0	Data base / Journal	0								0								0								0								0
0	0	0	0	0	0	0	0	0	Data base / Journal	0								0								0								0								0
0	0	0	0	0	0	0	0	0	Data base / Journal	0								0								0								0								0
0	0	0	0	0	0	0	0	0	Data base / Journal	0								0								0								0								0
0	0	0	0	0	0	0	0	0	Data base / Journal	0								0								0								0								0
0	0	0	0	0	0	0	0	0	Data base / Journal	0								0								0								0								0
0	0	0	0	0	0	0	0	0	Data base / Journal	0								0								0								0								0
0	0	0	0	0	0	0	0	0	Data base / Journal	0								0								0								0								0
0	0	0	0	0	0	0	0	0	Data base / Journal	0								0								0								0								0
0	0	0	0	0	0	0	0	0	Data base / Journal	0								0								0								0								0
0	0	0	0	0	0	0	0	0	Data base / Journal	0								0								0								0								0
0	0	0	0	0	0	0	0	0	Data base / Journal	0								0								0								0								0
0	0	0	0	0	0	0	0	0	Data base / Journal	0								0								0								0								0
0	0	0	0	0	0	0	0	0	Data base / Journal	0								0								0								0								0
0	0	0	0	0	0	0	0	0	Data base / Journal	0								0								0								0								0
0	0	0	0	0	0	0	0	0	Data base / Journal	0								0								0								0								0
0	0	0	0	0	0	0	0	0	Data base / Journal	0								0								0								0								0
[truncated: 280 more columns]

## Sheet: Flow Diagram 1
	Identification of studies via databases and registers
Identification								n=
	Records identified from
		Databases						235
		Registers						0	ï manual data entry
	Records removed before screening							226
		Date:						0
		Document type:						108
		Source type:						0
		Language:						7
		Other:						0
		Off topic:						111
	Duplicate records removed								ï manual data entry
Screening
	Records screened							9
	Records excluded								ï manual data entry
	Records sought for retrieval							9
	Records not retrieved							0	ï manual data entry
	Full-text articles assessed for eligibility							9
	Full-text articles excluded, with reasons							0	ï manual data entry
Included
	Studies included in qualitative synthesis							9
							PRISMA 2020 Flow Diagram for new systematic reviews which included searches of databases and registers (adapted)
							Records identified from Databases (n=235)				Records removed before screening (n=226):
											Date: 0; Document type: 108; Source type:; 0; Language: 7; Other: 0; Off topic: 111.
											Duplicate records removed (n=)
							Records screened (n=9)				Records excluded (n=)
							Records sought for retrieval (n=9)				Records not retrieved (n=0)
							Full-text articles assessed for eligibility (n=9)				Full-text articles excluded, with reasons (n=0)
							Studies included in qualitative synthesis (n=9)

## Sheet: Flow Diagram 2
	Identification of studies via databases and registers													Identification of studies via other methods (websites, organisations, citation searching)
Identification								n=													n =
	Records identified from
		Databases						235
		Registers						0	ï manual data entry					Additional records identified through other sources:							2
	Records removed before screening							226							Websites						0	ï manual data entry
		Date:						0							Organisations						0	ï manual data entry
		Document type:						108							Citation searching						2	ï manual data entry
		Source type:						0
		Language:						7
		Other:						0
		Off topic:						111
	Duplicate records removed							0	ï manual data entry
Screening
	Records screened							9
	Records excluded							1	ï manual data entry
	Records sought for retrieval							8						Records sought for retrieval							2
	Records not retrieved							0	ï manual data entry					Records not retrieved							0	ï manual data entry
	Full-text articles assessed for eligibility							8						Full-text articles assessed for eligibility							2
	Full-text articles excluded, with reasons							0	ï manual data entry					Full-text articles excluded, with reasons							0	ï manual data entry
Included
	Studies included in qualitative synthesis							10

## Sheet: Data extraction
Authors	year	TITLE		COUNTRY/REGION	FIELD	RESEARCH QUESTION/OBJECTIVES	METHODOLOGY										RESULTS						MAIN FINDINGS	LIMITATIONS	OBSERVATIONS		Quais são as principais doenças ocupacionais que afetam conservadores e restauradores de arte?	Quais são os fatores de risco associados ao desenvolvimento dessas doenças ocupacionais?	Quais são as práticas de trabalho e os materiais que mais contribuem para os problemas de saúde ocupacional entre conservadores e restauradores de arte?	Quais são as medidas preventivas e de intervenção mais eficazes para reduzir os riscos de doenças ocupacionais entre esses profissionais?	Quais são as lacunas na literatura atual sobre doenças ocupacionais em conservadores e restauradores de arte?
			Journal	COUNTRY/REGION			TIME PERIOD	Location	POPULATION	TARGET SAMPLE	CONTROL SAMPLE	VARIABLES (MEASURED)	EQUIPMENT (TYPE)	EQUIPMENT (CALIBRATION)	QUESTIONNAIRE (TYPE)	QUESTIONNAIRE (VALIDATION)	r1	r2	r3	r4	r5	r6			Conflit of interest	Finding	What are the main occupational diseases affecting art conservators and restorers?	What are the risk factors associated with the development of these occupational diseases?	What are the work practices and materials that most contribute to occupational health problems among art conservators and restorers?	What are the most effective preventive and intervention measures to reduce the risk of occupational illness among these professionals?	What are the gaps in the current literature on occupational diseases in art conservators and restorers?
Ilies,D.C.; Herman, G.V.; Safarov, B. et al	2023	Indoor Air Quality Perception in Built Cultural Heritage in Times of Climate Change	Sustainability (Switzerland)	Romania	Indoor air quality, cultural tourism, human health, cultural heritage preservation.	The perception of visitors and employees regarding indoor air quality in the museum's exhibition spaces.	September 2023–March 2023	The Darvas-La Roche Museum House.	Visitors and employees of the museum. 250 respondents	Respondents to the questionnaire distributed in the museum.	Not mentioned	Indoor air quality (temperature, relative humidity, CO2, suspended particles, pollutants such as SO2, O3, NO2, NO, H2S, VOCs, HCHO), health symptoms (nasal congestion, eye and skin irritations, cough, migraines, frequent colds).	Not mentioned	Not mentioned	11 items related to the perception of air quality and health symptoms.	Not mentioned	The majority of respondents perceived the indoor air quality as good, with about 20% reporting discomfort symptoms due to indoor air.						Strong correlations were found between individuals' existing health problems and symptoms caused by internal conditions (such as inadequate temperature and humidity, dust, dry air). Reported symptoms included nasal congestion, eye and skin irritations, cough, migraines, and frequent colds.	It does not take into account the identification of the exhibition spaces where the discomfort is more pronounced, taking into account that the influence on human health is not constant over the entire museum. At the same time, it was impossible to monitor the medium and long-term effects that the indoor microclimate has on the visitors, in respect to what extent the symptoms experienced pass aft…	No	the Deanship of Scientific Research, Vice Presidency for Graduate Studies and Scientific Research, King Faisal University, Saudi Arabia [Grant No. 3272].	The main occupational diseases include respiratory problems, allergies, and bronchial asthma due to indoor air pollution and exposure to suspended particles, especially PM2.5 and PM10​	Prolonged exposure to indoor pollutants, temperature and humidity fluctuations, inadequate ventilation, presence of molds and other microorganisms​	Prolonged exposure to indoor pollutants, temperature and humidity fluctuations, inadequate ventilation, presence of molds and other microorganisms​	Structural and functional modifications in heritage buildings can negatively affect the quality of the indoor microclimate, contributing to unhealthy conditions for workers and visitors​	Implementation of adequate ventilation systems, strict control of temperature and humidity, continuous monitoring of air quality, and regular maintenance of equipment and facilities to prevent mold growth and other pollution sources​
Boniek, D.; de Abreu,C.S.; dos Santos, A. F. B.; et al	2022	Filamentous fungi in Brazilian indoor cultural heritage as potential risk to human health and biodeterioration of artworks	Air Quality, Atmosphere and Health	Brazil	Microbiology, Cultural Heritage Conservation.	To explore the indoor airborne fungal microbiota, evaluate air quality conditions during the restoration process, and assess potential risks to human health and biodeterioration of artworks.	June 2019.	Nossa Senhora da Assunção Cathedral is located in Mariana, the first capital of the state of Minas Gerais, Brazil	Airborne fungal spores present inside and outside the cathedral.	Airborne fungi isolated from the indoor air of the cathedral.	An external sampling point outside the cathedral to compare indoor and outdoor fungal populations.	Temperature, relative humidity, colony-forming units (CFU) count, and presence of specific fungal species.	Temperature and humidity data logger with a probe (TESTO 635), Petri dishes containing Sabouraud dextrose agar plates supplemented with chloramphenicol.	Not mentioned	Not mentioned	Not mentioned	The study identified fifteen distinct taxa of fungi, with three species of clinical relevance: Aspergillus fumigatus, Aspergillus flavus, and Trichophyton rubrum.	The colony-forming unit (CFU) counts were within acceptable limits according to Brazilian legislation and WHO standards.					The study found that majority of the filamentous fungi exhibited potential deterioration risks and included pathogenic species that could cause infections in humans. The research highlighted the importance of using appropriate protective measures to safeguard the health of conservators and visitors.	The study was limited to the specific environment of the cathedral and the period of data collection.	No	the Nacional Center of Biotechnology. Informa_x0002_tion (NCBI) with the accession code MW837775-MW83778	Opportunistic and systemic mycoses, respiratory infections, and cutaneous infections caused by pathogenic fungi like Aspergillus and Trichophyton species.	Exposure to airborne fungal spores, lack of proper ventilation, high humidity levels, and inadequate use of personal protective equipment.	Handling contaminated artworks and materials.	Use of appropriate masks and protective clothing, regular monitoring of air quality, maintaining optimal indoor climate conditions, and implementing proper ventilation systems.	There is a need for more comprehensive studies on the long-term health effects of exposure to indoor fungal populations in cultural heritage environments, as well as the development of standardized guidelines for the protection of art conservators and restorers​​.
Deering, K.; Spegel, E.; Quaisser, C.; et al	2020	Exposure assessment of toxic metals and organochlorine pesticides among employees of a natural history museum	Environmental Research	Germany	Occupational Health, Environmental Medicine	To measure the internal exposure of Natural History Museum staff members to arsenic species, mercury, and organochlorine pesticides through urine and blood samples.	December 2016, over a working week	The study was conducted over a working week.	28 museum employees (8 women and 20 men).	Museum employees with direct contact with objects, employed for at least 6 months, and working at least 10 hours per week with collection items.	Control Sample: Not explicitly mentioned; the study focused on exposed employees.	Concentrations of arsenic, mercury, hexachlorocyclohexane isomers (α-HCH, β-HCH, γ-HCH), hexachlorobenzene (HCB), dichlorodiphenyltrichloroethane (4,4′-DDT) and its main metabolite (4,4′-DDE), and pentachlorophenol (PCP) in urine and blood serum.	Graphite furnace atomic absorption spectroscopy (GF-AAS), Flow Injection Mercury System (FIMS), and Gas Chromatography-Mass Spectrometry (GC-MS).	Not mentioned	Developed specifically for this study to distinguish work-related exposures from other exposures.	Not mentioned	Quantified concentrations of arsenic (median 6.4 μg/l; max 339 μg/l), mercury (median 0.20 μg/l; max 2.6 μg/l), β-HCH (median 0.12 μg/l; max 0.39 μg/l), and 4,4′-DDT (median 0.050 μg/l; max 0.82 μg/l).	All concentrations were below established reference values.					Museum staff members are currently exposed to toxic metals and organochlorine pesticides while handling museum objects.	Main Findings: Museum staff members are currently exposed to toxic metals and organochlorine pesticides while handling museum objects.			The study does not specifically list occupational diseases but highlights health risks associated with exposure to arsenic, mercury, and organochlorine pesticides, known for being carcinogenic, mutagenic, and teratogenic.	Handling of contaminated museum objects and long-term chronic exposure to toxic metals and organochlorine pesticides.	Use of toxic preservatives such as arsenic, mercury, and organochlorine pesticides on museum collections.	Not detailed	The need for further studies to validate findings and the lack of comprehensive studies addressing exposure of museum employees to toxic substances.
Costa-Moreira, P.; Coelho, R.; Pita, I.; et al	2019	Acute Colonic Pseudo-Obstruction as a Manifestation of Lead Intoxication in a Conservator	Acg Case Reports Journal	Portugal	Gastroenterology	To illustrate the need for gastroenterologists to recognize digestive manifestations of systemic diseases, including intoxications	Not mentioned		Art conservators	The single patient in this case study	Not mentioned	Symptoms: abdominal pain, constipation, jaundice, headache, mood alterations, dysgeusia, decreased libido, sexual impotence. Laboratory variabless: blood lead levels, normocytic normochromic anemia, liver function tests. Imaging: computed tomography showing colonic distention. Peripheral blood smear: stomatocytes, polychromatic cells with basophilic stippling. Liver biopsy findings: accumulation …	Not mentioned	Not mentioned	Developed specifically for this study to distinguish work-related exposures from other exposures.	Not mentioned	Blood lead levels were found to be toxic (92 mg/dL)	Liver biopsy showed hepatocellular steatosis and siderosis, accumulation of ferric pigment in Kupffer cells	Peripheral blood smear showed stomatocytes and basophilic stippling	Colonic distention without obstruction observed in CT scan			Lead intoxication can present with gastrointestinal symptoms such as colonic pseudo-obstruction and hemolytic anemia. Effective treatment included chelation therapy with calcium disodium edetate.	Single case study; results may not be generalizable Lack of long-term follow-up data			Lead poisoning is highlighted as a significant occupational disease affecting art conservators.	Working with materials containing lead, especially in settings where lead regulations were not previously enforced (e.g., older buildings).	Restoration work in environments with lead-based paints and materials.	Regular monitoring of blood lead levels in individuals working in at-risk environments. Implementing safety protocols to minimize exposure to lead. Prompt chelation therapy in cases of elevated lead levels.	Limited data on long-term health outcomes for art conservators with chronic lead exposure. Need for more comprehensive studies to establish effective preventive measures and treatment protocols.
Górny, R. L.; Harkawy, A. S.; Lawniczek-Walczyk,A.; et al	2016	Exposure to culturable and total microbiota in cultural heritage conservation laboratories	International Journal of Occupational Medicine and Environmental Health	Poland	Occupational Medicine and Environmental Health	To assess : (i)the microbial contamination in conservation laboratories; (ii) the impact of conservation works on microbial contamination; (iii) the materials of conserved collections affect air quality; (iv) the contribution of ambient air microbial contamination to overall work environment contamination;(iv) To compare the utility of impaction and filtration techniques for biological aerosol me…	Data collected during the Multiannual Programme “Improvement of safety and working conditions 2011–2013”	Single case study	Workers in cultural heritage conservation laboratories	Air samples and settled dust in conservation laboratories	Outdoor air samples for comparison	Viable and total concentrations of bacteria and fungi in air and settled dust	6-stage Andersen impactor, Gesamtstaubprobenahme an der Person (GSP), and Button filter samplers	Not mentioned	Not mentioned	Not mentioned	Viable microorganism concentrations in air were below 2000 cfu/m³.	Viable microorganisms accounted for no more than 5.5% of total microbiota.	Both Andersen impactor and filter samplers are effective for quantitative bioaerosol assessment.	Filter samplers limit qualitative information compared to impactors.	Size distribution analysis indicated microorganisms could penetrate into the respiratory tract, potentially causing allergic inflammations.		Effective microbial hazard assessment should include both viable and total particle counts. Conservation laboratories should maintain controlled relative humidity and hermetization to ensure hygienic conditions.	Not mentioned			Toxic syndrome caused by exposure to organic dust containing species like Aspergillus versicolor and Penicillium verrucosum. Allergic symptoms reported by 85% of the art conservators studied. Positive skin allergy tests for fungal allergens in 34.5% of the conservators. Allergic inflammatory reactions caused by the penetration of bioaerosols into the lower respiratory tract. Exposure to bioaeroso…	Exposure to airborne microorganisms and settled dust containing bacteria and fungi.	Exposure to airborne microorganisms and settled dust containing bacteria and fungi.	Controlling relative humidity and hermetization of workspaces. Regular monitoring of microbial contamination using both viable and total particle counts.	The focus is often on contamination of collections rather than the work environment. Need for more comprehensive studies on health impacts and effective interventions for workers in conservation laboratories.
Kanceljak-Macan, B.;Trošíc, I.;Varnai, V. M. ; et al	2012	Induced sputum evaluation in restorers and conservators of cultural heritage	Archives of Environmental and Occupational Health	Croatia	Occupational Health and Environmental Medicine.	To evaluate atopy and respiratory health parameters, including bronchial and nasal non-specific reactivity, in restorers and conservators of cultural heritage.	The study was conducted during the years 2004–2005.	Cross-sectional study.	Restorers and conservators employed in two Croatian institutions dedicated to restoration, conservation, and archiving of cultural heritage.	56 restorers	62 controls	General data and data on rhinitic or asthma-like symptoms Spirometry values Non-specific bronchial and nasal responsiveness to histamine Skin prick testing to common inhalational allergens Serum total IgE levels	Spirometry equipment for lung function testing, histamine for non-specific bronchial and nasal responsiveness testing.	Not specified	General data collection and symptom questionnaire, specific details not provided in the snippet.	Not specified	Spirometry values were normal for 55 of the 56 restorers and did not differ significantly from those in control subjects.	Restorers had more than twice the prevalence of nasal hyper-responsiveness (NHR) compared to controls.	No significant correlation between NHR and gender, smoking status, bronchial hyperresponsiveness (BHR), respiratory symptoms, or atopy status.				Increased non-specific nasal responsiveness in restorers, not associated with upper and lower respiratory symptoms, BHR, or atopy. The significance of these findings for future clinical outcomes requires further investigation.	Not specified			The study specifically focused on respiratory impairments, particularly nasal hyper-responsiveness.	Exposure to various respiratory hazards during restoration activities, including dust, solvent vapors, and other chemicals.	Exposure to ammonia, bleach, acids and alkalis, ethyl and acetyl acetate, solvent vapors, turpentine, metal fumes, dye and pigment dust. Work involving woodworking, stone, clay, organic dusts, molds, and mites.	Not specified	Lack of data on respiratory health and atopic status in these workers, and the need for longitudinal studies to understand the long-term clinical outcomes of nasal hyper-responsiveness.
Ribeiro, Pa.A; Girão, F.; Henriques, P; et al	2011	A rich and blessed professional illness - organizing pneumonia due to gold dust	Revista Portuguesa de Pneumologia	Portugal	Pulmonology	To describe a case of organizing pneumonia induced by exposure to gold dust in a professional setting	The case describes a three-week period of symptoms and subsequent treatment	Single case study	One male patient, 47 years old, a restorer of religious art	One individual case	Not mentioned	Symptoms (asthenia, myalgia, dry cough, fever), inflammatory markers, imaging (chest X-ray, CT scan), lung function tests, bronchoalveolar lavage results, histology findings	Chest X-ray, high-resolution CT scan, bronchoscopy, bronchoalveolar lavage	Not mentioned	Not mentioned	Not mentioned	The patient exhibited organizing pneumonia due to gold dust exposure, which was confirmed by imaging, lung function tests, and lung biopsy.						Prednisolone treatment resulted in clinical remission and radiological improvement within a month.	Single case study; delay in bronchoalveolar lavage prevented identification of gold particles.			This case study highlights organizing pneumonia as a potential occupational disease among art conservators due to exposure to gold dust.	Exposure to dust and particulates during restoration work, especially gold dust in this case, is a significant risk factor.	To exposure a large amount of gold dust resulting from grinding and polishing the gold coating.	The use of personal protective equipment (such as chemical protective masks) is crucial to prevent exposure. Glucocorticoid therapy (Prednisolone) was effective in treating the condition.	There is a lack of references and studies on the effects of gold dust exposure specifically, with more literature focusing on silica from gold mines rather than the gold itself.
Varnai, V.M.; Macan, J.; Prester, L; et al	2011	Upper respiratory impairment in restorers of cultural heritage	Occupational Medicine	Croatia	Occupational Health and Environmental Medicine.	To evaluate atopy and respiratory health parameters, including bronchial and nasal non-specific reactivity, in restorers and conservators of cultural heritage.	The study was conducted during the years 2004–2005.	Cross-sectional study.	Restorers and conservators employed in two Croatian institutions dedicated to restoration, conservation, and archiving of cultural heritage.	56 restorers	62 controls	General data and data on rhinitic or asthma-like symptoms; Spirometry values; Non-specific bronchial and nasal responsiveness to histamine; Skin prick testing to common inhalational allergens; Serum total IgE levels	Spirometry equipment for lung function testing, histamine for non-specific bronchial and nasal responsiveness testing.	Not mentioned	General data collection and symptom questionnaire, specific details not provided	Not mentioned	Spirometry values were normal for 55 of the 56 restorers and did not differ significantly from those in control subjects.	Restorers had more than twice the prevalence of nasal hyper-responsiveness (NHR) compared to controls.	No significant correlation between NHR and gender, smoking status, bronchial hyperresponsiveness (BHR), respiratory symptoms, or atopy status.				Increased non-specific nasal responsiveness in restorers, not associated with upper and lower respiratory symptoms, BHR, or atopy. The significance of these findings for future clinical outcomes requires further investigation.	Not specified			The study specifically focused on respiratory impairments, particularly nasal hyper-responsiveness.	Exposure to various respiratory hazards during restoration activities, including dust, solvent vapors, and other chemicals. Additionally, exact risk assessment for this occupation is difficult to obtain due to varying levels of exposure depending on the restored object and the degree of dam_x0002_age, a number of non-standardized restoration techniques and working environment that includes on-sit…	Exposure to ammonia, bleach, acids and alkalis, ethyl and acetyl acetate, solvent vapors, turpentine, metal fumes, dye and pigment dust. Work involving woodworking, stone, clay, organic dusts, molds, and mites.	Not specified	Lack of data on respiratory health and atopic status in these workers, and the need for longitudinal studies to understand the long-term clinical outcomes of nasal hyper-responsiveness.
Fischbein, A.; Wallace, J.; Anderson, K.E.; et al	1982	Lead Poisoning in an Art Conservator	JAMA: The Journal of the American Medical Association	United States	Occupational health and art conservation.	To report and analyze a case of lead poisoning in an art conservator. To highlight the occupational hazards associated with art conservation, specifically related to exposure to lead.	The specific time period of the study isn't explicitly stated, but it discusses the patient's recent history and the timeframe of the onset of symptoms and treatment.	This is a single case study, so the extent is limited to one individual.	Art conservators and individuals working in the field of art restoration.	The article focuses on a single case of an art conservator who experienced lead poisoning.	Not mentioned	Blood lead levels. Symptoms exhibited by the patient (fatigue, dizziness, muscle pain, abdominal pain, irritability).	Not mentioned	Not mentioned	There is no mention of a questionnaire in the study.		The patient was diagnosed with lead poisoning after exhibiting various symptoms.	Blood tests confirmed elevated lead levels.					Lead poisoning was directly linked to the patient's occupational exposure while restoring an an antique Peruvian textile from the Chancay period, ie, 1000 to 1500 AD.	The study is limited to a single case, which may not be generalizable to all art conservators.			The patient experienced symptoms such as fatigue, dizziness, diffuse muscle pain in upper and lower extremities, intermittent burning pain in the left upper quadrant of the abdomen, epigastric discomfort and crampy abdominal pain unrelated to eating.	The article highlights the risk associated with handling materials containing lead, such as lead-glazed pottery, glassmaking, and lead-containing pigments. The patient in the case study was exposed to lead during the restoration process.	The article report a case of lead poisoning in an art conservator who was restoring an antique Peruvian textile from the Chancay period, ie, 1000 to 1500 AD.	The article does not provide specific preventive measures, but based on the context, we can infer the importance of measures such as using protective equipment, proper ventilation, and regular health monitoring.	The article does not explicitly mention gaps in the literature. However, the case study indicates a need for more awareness and research on the health risks faced by art conservators, particularly concerning lead exposure. The case highlights the need for awareness and preventive measures regarding occupational hazards in art conservation
													exame, marca, risco de vies sem marca do equipamento

## Sheet: Password
prisma
